# Supplementary material for: UNC-30/PITX coordinates neurotransmitter identity with postsynaptic GABA receptor clustering
Source: Development. 2024 Aug 27;151(16):dev202733. doi: 10.1242/dev.202733 (PMC11385328; doi:10.1242/dev.202733)
Supplement: Table S1. List of C. elegans strains used in this study. [file develop-151-202733-TableS1.xlsx]

## Sheet: Sheet1
Supplementary File 1: List of C. elegans strains used in this study.
	Reagent type (species) or resource	Designation	Source or reference	Identifiers
	Strain, strain background (C. elegans)	unc-30(e191)	Caenorhabditis Genetics Center	CB845
	Strain, strain background (C. elegans)	otIs354 [cho-1(fosmid)::SL2::YFP::H2B]; him-5(e1490)]	Caenorhabditis Genetics Center	OH13470
	Strain, strain background (C. elegans)	otIs564 [unc-47(fosmid)::SL2::H2B::mChopti + pha-1(+)]; him-5(1490)]	Caenorhabditis Genetics Center	OH13105
	Strain, strain background (C. elegans)	otIs549 [ unc-25prom_1.8kb_prom UP to 4th Exon::mChopti::unc-54 3' UTR + pha-1(+)]; him-5(1490)]	Caenorhabditis Genetics Center	OH13526
	Strain, strain background (C. elegans)	otEx5663 [unc-30prom::GFP::rab-3::unc-10 3'UTR + rol-6(su1006)]	Caenorhabditis Genetics Center	OH12499
	Strain, strain background (C. elegans)	madd-4(syb623 [2xNLS::mScarlet::SL2::madd-4B])	Bessereau lab (Universite Claude Bernard Lyon 1)	PHX623
	Strain, strain background (C. elegans)	madd-4(syb624 [2xNLS::mScarlet::SL2::madd-4L])	Bessereau lab (Universite Claude Bernard Lyon 1)	PHX624
	Strain, strain background (C. elegans)	madd-4(syb623 [2xNLS::mScarlet::SL2::madd-4B]); otIs354 [cho-1(fosmid)::SL2::NLS::YFP::H2B]	Bessereau lab (Universite Claude Bernard Lyon 1)	EN7454
	Strain, strain background (C. elegans)	madd-4(syb624 [2xNLS::mScarlet::SL2::madd-4L]); otIs354[cho-1(fosmid)::SL2::NLS::YFP::H2B]	Bessereau lab (Universite Claude Bernard Lyon 1)	EN7455
	Strain, strain background (C. elegans)	otEx5601 [madd-4b(4.4kb prom)::GFP, line 1]	Hobert lab (Columbia University, NY, USA)	OH12398
	Strain, strain background (C. elegans)	madd-4(syb3561 [madd-4B(Δ506bp)::NLS::Scarlet::SL2] syb623 [2xNLS::mScarlet::SL2::madd-4B])	Kratsios lab (University of Chicago, IL, USA)	PHX3561
	Strain, strain background (C. elegans)	madd-4(kas31 [UNC-30 site I TAATCC > GCGCGC] syb624 [2xNLS::mScarlet::SL2::madd-4L]); otIs354[cho-1(fosmid)::SL2::NLS::YFP::H2B]	Kratsios lab (University of Chicago, IL, USA)	KRA897
	Strain, strain background (C. elegans)	madd-4(kas32 [UNC-30 site I TAATCC > GCGCGC] syb624 [2xNLS::mScarlet::SL2::madd-4L]); otIs354[cho-1(fosmid)::SL2::NLS::YFP::H2B]	Kratsios lab (University of Chicago, IL, USA)	KRA898
	Strain, strain background (C. elegans)	unc-30 (syb2344 [unc-30::mNG::3xFlag::AID]); ieSi57 [Peft-3::TIR1::mRuby::unc-54 3’ UTR, cb-unc-119(+)]	Kratsios lab (University of Chicago, IL, USA)	KRA575
	Strain, strain background (C. elegans)	unc-30 (syb2344 [unc-30::mNG::3xFlag::AID]); ieSi57 [Peft-3::TIR1::mRuby::unc-54 3’ UTR, cb-unc-119(+)]	Kratsios lab (University of Chicago, IL, USA)	PHX2344
	Strain, strain background (C. elegans)	ieSi57 [eft-3prom::TIR1::mRuby::unc-54 3’ UTR, cb-unc-119(+)]	Caenorhabditis Genetics Center	CA1200
	Strain, strain background (C. elegans)	sEx11477 [rCes F55D10.1::GFP + pCeh361]	Caenorhabditis Genetics Center	BC11477
	Strain, strain background (C. elegans)	wdEx351 [tsp-7::GFP + unc-119(+)]	Caenorhabditis Genetics Center	NC850
	Strain, strain background (C. elegans)	icIs270 [glr-5::GFP]	Alfonso lab (University of Illinois Chicago, IL, USA)	AL270
	Strain, strain background (C. elegans)	kasEx214 [nhr-40(peak 1, +938 to +1846bp from ATG)::RFP::unc-54 3'UTR, line 1]	Kratsios lab (University of Chicago, IL, USA)	KRA500
	Strain, strain background (C. elegans)	kasEx216 [nhr-40(peak 2, +4360 to +5522bp from ATG)::RFP::unc-54 3'UTR, line 1]	Kratsios lab (University of Chicago, IL, USA)	KRA502
	Strain, strain background (C. elegans)	kasEx220 [nhr-49 (-803 to +58bp from ATG)::RFP::unc-54 3'UTR, line 1]	Kratsios lab (University of Chicago, IL, USA)	KRA506
	Strain, strain background (C. elegans)	kasEx232 [mab-9 (-5569 to -3768bp from ATG)::RFP::unc-54 3'UTR, line 1]	Kratsios lab (University of Chicago, IL, USA)	KRA518
	Strain, strain background (C. elegans)	pha-1(e2123); otEx4949 [madd-4B(1.9kb prom)::GFP, line 9.1]	Hobert lab (Columbia University, NY, USA)	OH11007
	Strain, strain background (C. elegans)	pha-1(e2123); otEx4948 [madd-4B(1.9kb prom)::GFP, line 4.1]	Hobert lab (Columbia University, NY, USA)	OH11006
	Strain, strain background (C. elegans)	pha-1(e2123); kasEx315 [madd-4B(1.9kb prom_TAATCC mutated to GCGCGC)::GFP, line 1]	Kratsios lab (University of Chicago, IL, USA)	KRA852
	Strain, strain background (C. elegans)	pha-1(e2123); kasEx316 [madd-4B(1.9kb prom_TAATCC mutated to GCGCGC)::GFP, line 2]	Kratsios lab (University of Chicago, IL, USA)	KRA853
	Strain, strain background (C. elegans)	dpy-5(e907) I; sEx14990 [madd-4L(2.9kb prom)::GFP]	Caenorhabditis Genetics Center	BC14990
	Strain, strain background (C. elegans)	hdIs1 [unc-53p::GFP + rol-6(su1006)] X; ufIs26	Caenorhabditis Genetics Center	NC2913
	Strain, strain background (C. elegans)	kasEx222 [nhr-19 (+1250 to +2302bp from ATG)::RFP::unc-54 3'UTR, line 1]	Kratsios lab (University of Chicago, IL, USA)	KRA508
	Strain, strain background (C. elegans)	sEx10749 [rCes F08B12.3b::GFP + pCeh361]; dpy-5(e907)	Caenorhabditis Genetics Center	BC10749
	Strain, strain background (C. elegans)	wdIs3 [del-1::GFP + dpy-20(+)]; dpy-20(e1282)	Caenorhabditis Genetics Center	NC138
	Strain, strain background (C. elegans)	otIs224 [cat-1::GFP]	Caenorhabditis Genetics Center	OH8249
	Strain, strain background (C. elegans)	otIs266 [cat-1p::mCherry]	Caenorhabditis Genetics Center	OH9279
	Strain, strain background (C. elegans)	otIs456 [lin-11::mCherry + myo-2::GFP]	Caenorhabditis Genetics Center	OH11954
	Strain, strain background (C. elegans)	sEx14820 [rCes F58A6.6::GFP + pCeh361]; dpy-5(e907)	Caenorhabditis Genetics Center	BC14820
	Strain, strain background (C. elegans)	inIs179 [ida-1p::GFP]; him-8(e1489)	Caenorhabditis Genetics Center	BL5717
	Strain, strain background (C. elegans)	sEx11128 [gpd-2p::GFP + (pCeh361)dpy-5(+)]	Caenorhabditis Genetics Center	CF2893
	Strain, strain background (C. elegans)	wdIs4 [unc-4::GFP + dpy-20(+)]; dpy-20(e1282)	Caenorhabditis Genetics Center	NC197
	Strain, strain background (C. elegans)	otIs544 [cho-1(fosmid)::SL2::mCherry::H2B + pha-1(+)]; pha-1(e2123); him-5(e1490)	Caenorhabditis Genetics Center	OH13646
	Strain, strain background (C. elegans)	kr296[unc-49::tagRFP-T]; krIs67[Punc-47::snb-1::tagBFP]	Bessereau lab (Universite Claude Bernard Lyon 1)	EN3796
	Strain, strain background (C. elegans)	madd-4(tr185); kr296[unc-49::tagRFP-T]; krIs67[Punc-47::snb- 1::tagBFP]	Bessereau lab (Universite Claude Bernard Lyon 1)	EN7739
	Strain, strain background (C. elegans)	madd-4(tr185); kr296[unc-49::tagRFP-T]; krIs67[Punc-47::snb-1::tagBFP]; krSi92[Punc-47::T7::madd-4S::GFP]	Bessereau lab (Universite Claude Bernard Lyon 1)	EN7825
	Strain, strain background (C. elegans)	kr296[unc-49::tagRFP-T]; otEx5663[Punc-30::GFP::rab-3::unc-10-3’UTR)	Bessereau lab (Universite Claude Bernard Lyon 1)	EN8267
	Strain, strain background (C. elegans)	unc-49(kr296[unc-49::tagRFP-T]); otEx5663[Punc-30::GFP::rab-3::unc-10-3’UTR]; unc-30(e191)	Bessereau lab (Universite Claude Bernard Lyon 1)	EN8268
	Strain, strain background (C. elegans)	kr208[unc-29::tagRFPt]; krSi145[Punc-17::cla-1::bfp]	Bessereau lab (Universite Claude Bernard Lyon 1)	EN8390
	Strain, strain background (C. elegans)	kr208[unc-29::tagRFPt]; krSi145[Punc-17::cla-1::bfp]; unc-30(e191)	Bessereau lab (Universite Claude Bernard Lyon 1)	EN9507
	Strain, strain background (C. elegans)	kr296[unc-49::RFP]; krSi144[Punc-17::cla-1::bfp]	Bessereau lab (Universite Claude Bernard Lyon 1)	EN8493
	Strain, strain background (C. elegans)	kr296[unc-49::RFP]; krSi144[Punc-17::cla-1::bfp]; unc-30(e191)	Bessereau lab (Universite Claude Bernard Lyon 1)	EN8494
	Strain, strain background (C. elegans)	kr296[unc-49::RFP]; bab462[cla-1::gfp11x7]; krSi342[Punc-30::gfp1-10]	Bessereau lab (Universite Claude Bernard Lyon 1)	EN9512
	Strain, strain background (C. elegans)	kr296[unc-49::RFP]; bab462[cla-1::gfp11x7]; krSi342[Punc-30::gfp1-10]; unc-30(e191)	Bessereau lab (Universite Claude Bernard Lyon 1)	EN9531
	Strain, strain background (C. elegans)	wild-type	Caenorhabditis Genetics Center	N2
