# Supplementary material for: UNC-30/PITX coordinates neurotransmitter identity with postsynaptic GABA receptor clustering
Source: Development. 2024 Aug 27;151(16):dev202733. doi: 10.1242/dev.202733 (PMC11385328; doi:10.1242/dev.202733)
Supplement: Table S2. List of primers used in this study. [file develop-151-202733-TableS2.xlsx]

## Sheet: Sheet1
Supplementary File 2: List of primers used in this study.
	Gene	Primers	5' to 3'	Additional information
	nhr-19	FWD	TTGCAGTGAAATGTGATTCGG
	nhr-19	REV	ATACCAACTACCTTCGAAGC
	nhr-40A	FWD	ACTTGGTCATTTCCCCATTGG	UNC-30 Peak 1
	nhr-40A	REV	TCCGCACTCTTGATATTATC
	nhr-40B	FWD	TCAAAGTTTAACCCTTTCCAGTG	UNC-30 Peak 2
	nhr-40B	REV	TTAACAAGTTGGACATTTGGG
	nhr-49	FWD	TGAATTTCCGTTTTGACAC
	nhr-49	REV	AATGTCGCTTGATGTGTCCG
	mab-9	FWD	AACCAAAATATCTCGGAGCTCC
	mab-9	REV	TCAGTGTTTTTTGCTCCAGC
	Note: These primers only amplify the sequence of the genes fused to the TagRFP.
